# Supplementary material for: A satellite cell‐dependent epigenetic fingerprint in skeletal muscle identity genes after lifelong physical activity
Source: FASEB J. 2025 Mar 6;39(5):e70435. doi: 10.1096/fj.202500177R (PMC11884312; doi:10.1096/fj.202500177R)
Supplement: Supplementary file 1 — Supplemental Table 1. Proximal promoter region CpGs (<1000 bp from TSS) in SC+ and SC‐ running mice relative to sedentary controls, p < .0005. NA = Not Annotated. Data are presented as a proportion with 0 being completely hypomethylated and 1 being completely hypermethylated. Supplemental Table 2. Distal promoter region CpGs (1000–5000 bp from TSS) in SC+ and SC‐ running mice relative to sedentary controls, p < .0005. NA = Not Annotated. [file FSB2-39-e70435-s001.xlsx]

## Sheet: Table 1 <1000 bp
VEHICLE: SC+								TAMOXIFEN: SC-
Gene Symbol	CpG	Sedentary Average Methylation	Running Average Methylation	P.Value	adj.P.Val	% Diff (Run vs Sed)		Gene Symbol	CpG	Sedentary Average Methylation	Running Average Methylation	P.Value	adj.P.Val	% Diff (Run vs Sed)
NA	cg35014057_BC21	0.491627	0.569608	1.00685e-06	0.0522502	15.8617		Slc25a21	cg30682966_BC11	0.881456	0.818838	2.44487e-06	0.144456	-7.10395
Agrp	cg46099942_BC21	0.395396	0.468727	2.54804e-06	0.0944502	18.5462		NA	cg30913576_TC21	0.38862	0.497559	5.52242e-06	0.144456	28.0322
Cmtr1	cg34809397_TC11	0.61254	0.563706	7.42474e-06	0.191507	-7.97225		Gja3	cg32525592_TC21	0.500012	0.576652	7.43265e-06	0.144456	15.3277
Ube3a	cg44612222_TC21	0.793279	0.487308	1.07955e-05	0.210227	-38.5705		Pcbp2	cg33833715_TC21	0.0563214	0.12686	9.18381e-06	0.144456	125.243
NA	cg31284519_BC11	0.435554	0.531022	2.6905e-05	0.222642	21.9189		Vgll3	cg34317299_TC21	0.318465	0.427478	1.13015e-05	0.144456	34.2307
Dtnbp1	cg31522500_TC21	0.524156	0.588367	3.22123e-05	0.222642	12.2504		D630024D03Rik	cg29373086_BC21	0.322762	0.398578	1.4663e-05	0.144456	23.4898
Fut1	cg44522977_BC11	0.39133	0.325438	3.55976e-05	0.222642	-16.8381		NA	cg40164837_BC21	0.193155	0.26679	2.42036e-05	0.144456	38.1222
Lmbrd2	cg33060619_TC11	0.641215	0.70153	3.71399e-05	0.222642	9.40636		5430425K12Rik	cg31837075_TC21	0.293677	0.387013	2.43868e-05	0.144456	31.7817
Klk1b11	cg44498047_TC11	0.461889	0.299216	4.03095e-05	0.222642	-35.219		NA	cg37487730_TC21	0.774568	0.84387	2.80019e-05	0.144456	8.94727
Mtmr12	cg33084582_BC11	0.598794	0.649307	4.59903e-05	0.222642	8.43579		Kcnb2	cg36674627_TC11	0.0420889	0.0893454	2.93408e-05	0.144456	112.278
Myl1	cg37032578_BC21	0.494201	0.555503	4.63182e-05	0.222642	12.4043		Zswim1	cg39250436_TC21	0.0428099	0.0875051	3.26315e-05	0.144456	104.404
Cdkl3	cg29530158_TC11	0.210688	0.290215	4.92698e-05	0.222642	37.7464		NA	cg35588343_TC21	0.352616	0.415999	3.33635e-05	0.144456	17.9749
Hnf4a	cg39234132_BC21	0.368398	0.437902	4.94405e-05	0.222642	18.8666		NA	cg31721353_TC21	0.295689	0.397684	3.38573e-05	0.144456	34.4937
Dnai1	cg40793554_BC11	0.770971	0.696627	5.3199e-05	0.222642	-9.64288		C1qtnf3	cg33073328_TC21	0.283656	0.363078	3.94888e-05	0.146101	27.9995
Pkdcc	cg35277144_TC21	0.415364	0.484403	6.18482e-05	0.226029	16.6213		Tead4	cg44002500_TC21	0.375935	0.469925	4.05406e-05	0.146101	25.0018
Zdhhc19	cg34087954_TC11	0.639731	0.578183	6.38972e-05	0.228117	-9.62097		Hoxb8	cg29977861_TC21	0.255109	0.339254	4.48265e-05	0.156333	32.9836
NA	cg29515758_BC21	0.461544	0.512466	6.5665e-05	0.230249	11.033		NA	cg29151117_BC21	0.366007	0.440165	5.11418e-05	0.158352	20.2613
Nfia	cg41166646_BC21	0.765569	0.818143	7.64511e-05	0.235734	6.86728		Epb41l2	cg28289666_TC21	0.411992	0.512858	5.37058e-05	0.158356	24.4825
Mir100	cg46639528_TC21	0.34519	0.423423	8.6288e-05	0.235734	22.6637		NA	cg43997613_TC21	0.425003	0.532228	6.73613e-05	0.16082	25.2294
NA	cg47024204_BC21	0.378237	0.441013	8.83097e-05	0.235734	16.5969		Psen1	cg30887958_TC21	0.209705	0.296508	6.74261e-05	0.16082	41.3927
Myl1	cg37032681_BC11	0.355923	0.444834	9.68343e-05	0.235734	24.9806		NA	cg28906018_BC21	0.587919	0.641449	7.0518e-05	0.16082	9.10497
Il18rap	cg36852165_BC21	0.362368	0.427458	0.000100875	0.235734	17.9624		Galnt5	cg38415978_BC21	0.596315	0.66092	7.65775e-05	0.16082	10.8339
Unc45b	cg29846202_TC11	0.484011	0.544791	0.000102241	0.235734	12.5575		NA	cg47001691_TC11	0.482508	0.563574	8.122e-05	0.161607	16.8009
Slc5a10	cg29629174_BC21	0.412204	0.474427	0.000104371	0.235734	15.0954		Smad3	cg46861264_BC21	0.377749	0.439003	8.27334e-05	0.161607	16.2153
5430431A17Rik	cg44503363_TC21	0.320909	0.363942	0.000106904	0.235734	13.4096		Fgd4	cg33948712_TC21	0.230446	0.293744	8.69766e-05	0.161607	27.4678
Psap	cg28517515_BC21	0.61379	0.670301	0.000107699	0.235734	9.20694		Cc2d2a	cg42092525_TC21	0.261377	0.338087	8.71952e-05	0.161607	29.3483
NA	cg45951659_TC21	0.612431	0.66879	0.00010825	0.235734	9.20238		Zc2hc1c	cg30907998_BC21	0.49018	0.583754	9.37394e-05	0.164421	19.0895
Tpm1	cg46895985_TC21	0.650859	0.713612	0.000108636	0.235734	9.64156		Ccdc192	cg35765771_TC21	0.370551	0.434376	9.84059e-05	0.165049	17.2243
Shld1	cg38983505_BC21	0.523347	0.580616	0.000113882	0.236814	10.9428		NA	cg47024204_BC21	0.385012	0.448651	9.85937e-05	0.165049	16.5291
Smad3	cg46861264_BC21	0.389458	0.439715	0.000129167	0.236814	12.9043		Hmx1	cg42029960_TC21	0.0710026	0.124819	0.000100084	0.165437	75.795
Kcng2	cg35985674_TC11	0.665209	0.60802	0.00013075	0.236814	-8.59718		Zfp521	cg35450229_TC11	0.809144	0.887218	0.0001005	0.165437	9.64894
NA	cg28906018_BC21	0.598481	0.647505	0.000130828	0.236814	8.19142		Bcar3	cg40264823_TC21	0.350413	0.435153	0.000109622	0.165437	24.1829
NA	cg30121841_BC21	0.403633	0.44923	0.000133765	0.236814	11.2967		Rdh5	cg29167701_BC11	0.277761	0.346742	0.000112806	0.165437	24.8346
Synpo2l	cg32242888_TC21	0.388718	0.440794	0.000137351	0.236814	13.3969		Fgf2	cg39657343_BC21	0.331531	0.413974	0.00012317	0.165437	24.8672
Hoxd4	cg38559215_TC21	0.415951	0.486647	0.000145481	0.236814	16.9962		A330023F24Rik	cg37993254_TC21	0.306695	0.383036	0.000125616	0.165437	24.8916
Pogz	cg40045273_TC11	0.55915	0.629471	0.000147863	0.236814	12.5764		NA	cg34062871_BC11	0.411442	0.455716	0.000131869	0.165437	10.7609
Mlip	cg46983359_BC11	0.470762	0.544072	0.000153498	0.236814	15.5726		NA	cg47167860_TC21	0.238795	0.308206	0.000132112	0.165437	29.0674
Tfdp2	cg47115547_TC21	0.531706	0.583616	0.000159287	0.236814	9.76284		Cad	cg41988737_TC21	0.423655	0.478265	0.000133168	0.165437	12.8904
Sulf1	cg36656585_TC21	0.411332	0.461431	0.000159958	0.236814	12.1799		Tead4	cg44002501_TC21	0.421409	0.476357	0.00013787	0.165437	13.039
NA	cg32777641_TC21	0.466476	0.513039	0.000162221	0.236814	9.98179		NA	cg32012654_BC21	0.479321	0.533175	0.000147299	0.165437	11.2354
Shld1	cg38983504_BC21	0.526583	0.58672	0.000169007	0.236814	11.4202		NA	cg32928519_TC11	0.554353	0.490719	0.000151324	0.165807	-11.4789
NA	cg44648839_TC11	0.675383	0.594675	0.000176201	0.236814	-11.9499		Gm7607	cg46446549_BC21	0.333257	0.464761	0.000152872	0.166332	39.4603
NA	cg38353858_BC21	0.475005	0.528253	0.000182561	0.236814	11.2102		Vit	cg35235274_BC21	0.443183	0.52334	0.000157473	0.166854	18.0868
NA	cg44635014_TC21	0.636784	0.518974	0.000183893	0.236814	-18.5008		NA	cg36234033_BC21	0.478665	0.547184	0.000161365	0.166854	14.3147
Arhgef2	cg39996298_TC21	0.445593	0.49017	0.000184705	0.236814	10.0039		NA	cg32777641_TC21	0.483177	0.531874	0.000165059	0.168617	10.0784
Mir7043	cg43888105_TC21	0.694829	0.591718	0.000187893	0.236814	-14.8398		D630024D03Rik	cg29373082_TC21	0.403038	0.464279	0.000168088	0.168696	15.1946
Smarcd2	cg30108527_BC21	0.506451	0.56713	0.000192273	0.236814	11.9813		Smagp	cg33808228_TC21	0.421957	0.476704	0.000168425	0.168696	12.9746
Ggt5	cg28660551_TC21	0.383706	0.427494	0.00019374	0.236814	11.4119		Ldhd	cg46172531_TC21	0.176792	0.245735	0.000177596	0.168696	38.9967
Fgd4	cg33948712_TC21	0.23607	0.287879	0.000202361	0.237247	21.9463		NA	cg30564952_TC21	0.19716	0.272041	0.000183051	0.168696	37.98
NA	cg37151327_TC21	0.53842	0.592425	0.000203964	0.237247	10.0304		Musk	cg40938301_TC21	0.481312	0.550017	0.000183214	0.168696	14.2745
Sgcg	cg32563530_BC21	0.373708	0.42209	0.000213136	0.237247	12.9464		Arhgef10l	cg41613945_TC21	0.383555	0.435975	0.0001922	0.168696	13.6668
Lrrfip2	cg47270249_BC21	0.364332	0.424277	0.000215595	0.237247	16.4532		Col1a1	cg29958546_TC21	0.264532	0.34297	0.000196126	0.168696	29.6518
Mir344f	cg44623713_BC21	0.718352	0.823229	0.000216848	0.237247	14.5996		Pcdhgc5	cg35617578_BC21	0.614395	0.672156	0.000202686	0.168696	9.40142
NA	cg43781454_BC21	0.451525	0.492106	0.000221514	0.237247	8.98762		NA	cg34806283_TC21	0.616051	0.702811	0.000207792	0.168696	14.0831
Mpc1	cg34612788_TC21	0.571622	0.644135	0.000225344	0.237247	12.6855		1700056E22Rik	cg37890166_BC11	0.0245231	0.064036	0.000210002	0.168696	161.126
Sema4d	cg31590690_BC21	0.380572	0.433088	0.000234443	0.237654	13.7993		Anxa8	cg32363767_BC21	0.575308	0.64628	0.000213174	0.168696	12.3363
NA	cg36222207_BC21	0.526022	0.566137	0.000244543	0.237654	7.62612		Apol6	cg33520550_TC11	0.347297	0.389694	0.000227598	0.171883	12.2076
Ccdc182	cg29902050_TC11	0.536576	0.60025	0.00024603	0.237654	11.8667		Rims2	cg33267055_BC21	0.347454	0.411332	0.000236149	0.171883	18.3847
Ttll7	cg40464780_BC21	0.608697	0.684259	0.000254678	0.237654	12.4137		Mdga2	cg30735790_TC21	0.0888768	0.136313	0.000247945	0.173719	53.3725
Ptov1	cg44509648_TC21	0.381549	0.316107	0.000264522	0.237654	-17.1516		Gm7607	cg46446548_TC21	0.355073	0.414148	0.000255378	0.173719	16.6375
Apol7a	cg33524047_BC11	0.417144	0.462286	0.000265118	0.237654	10.8217		Hivep2	cg28196383_TC21	0.108344	0.149313	0.000261524	0.173719	37.8128
Cacng1	cg30126902_BC21	0.385895	0.453736	0.000267413	0.237654	17.58		NA	cg36258523_BC21	0.671161	0.750984	0.0002661	0.173719	11.8934
Dusp13	cg32253872_BC21	0.450818	0.499012	0.000269954	0.237654	10.6903		Cpt1a	cg36065079_TC21	0.359077	0.435426	0.000266841	0.173719	21.2625
NA	cg32012654_BC21	0.478123	0.528628	0.000273526	0.237654	10.5631		Clcf1	cg36075914_BC11	0.122553	0.184815	0.000267333	0.173719	50.8035
NA	cg31447387_BC21	0.727978	0.649222	0.000275203	0.237654	-10.8184		Gm45928	cg36075914_BC11	0.122553	0.184815	0.000267333	0.173719	50.8035
Tbx15	cg40091536_BC11	0.379043	0.430166	0.000289496	0.237654	13.4874		NA	cg28890802_BC11	0.615633	0.678688	0.000267473	0.173719	10.2423
Egfem1	cg39589821_BC21	0.26519	0.318396	0.000294195	0.237654	20.0631		NA	cg37711104_TC21	0.317265	0.38718	0.000269122	0.173719	22.0369
Aldh1b1	cg40835368_BC21	0.5639	0.620716	0.000295757	0.237654	10.0755		D630024D03Rik	cg29373094_TC21	0.276737	0.341835	0.00027611	0.173719	23.5234
NA	cg46214201_TC21	0.437281	0.510129	0.000306672	0.237654	16.6593		Ugt3a1	cg33061466_BC21	0.528879	0.585568	0.000279252	0.173719	10.7188
NA	cg30526549_BC21	0.518132	0.574338	0.000309095	0.237654	10.8478		Tex49	cg33776059_BC11	0.691705	0.644757	0.000291028	0.173997	-6.78731
Cad	cg41988737_TC21	0.418661	0.467092	0.000309907	0.237654	11.5681		Tnfrsf8	cg41666321_BC21	0.115088	0.175498	0.000293658	0.174764	52.4903
NA	cg39995038_BC21	0.478089	0.532272	0.000313316	0.237654	11.3331		Mir196a-2	cg33839170_TC21	0.484928	0.419053	0.000307223	0.175203	-13.5845
NA	cg45368957_TC21	0.508945	0.5689	0.000317538	0.237654	11.7803		Abca9	cg30153557_BC21	0.226201	0.317765	0.000307444	0.175203	40.4795
Mfrp	cg46668590_BC21	0.545261	0.599527	0.000322507	0.237654	9.95228		Rsrp1	cg41530645_BC21	0.100156	0.154218	0.000322613	0.176793	53.9786
Dnm2	cg46492731_BC21	0.553673	0.605751	0.000322803	0.237654	9.40577		A330032B11Rik	cg36356526_TC21	0.533879	0.59886	0.000328694	0.176793	12.1715
Dglucy	cg31022511_TC21	0.499116	0.553739	0.000325892	0.237654	10.9439		NA	cg33388453_TC21	0.441508	0.507455	0.000330341	0.176793	14.9366
Chmp7	cg32642073_TC21	0.688747	0.755263	0.000325966	0.237654	9.65742		Serpinb6b	cg31415177_BC11	0.143443	0.190957	0.000332317	0.177424	33.1234
Khk	cg41986699_TC11	0.594052	0.544337	0.000328867	0.237654	-8.36867		Arhgef25	cg29143718_BC21	0.288037	0.339093	0.000334816	0.177614	17.7256
Mstn	cg36928025_BC21	0.382551	0.446771	0.000330448	0.237654	16.7873		Lime1	cg39434832_TC11	0.452552	0.494835	0.000336568	0.177863	9.34315
Filip1l	cg34267827_TC21	0.466074	0.514427	0.000330589	0.237654	10.3744		A330023F24Rik	cg37993257_BC21	0.326451	0.413054	0.000339853	0.178509	26.5285
Zdhhc17	cg28980551_TC21	0.455165	0.516181	0.000342213	0.237654	13.4052		Patj	cg41171379_TC21	0.430629	0.484133	0.000350443	0.180741	12.4246
Mir6928	cg30043568_TC21	0.447759	0.502683	0.00035248	0.237654	12.2664		Nsd1	cg31633312_TC21	0.616268	0.722248	0.000351623	0.180741	17.1971
NA	cg31650025_TC21	0.483445	0.544168	0.000356603	0.237654	12.5606		Cpt1b	cg33674520_TC21	0.301693	0.362942	0.000353159	0.180741	20.302
Fam110b	cg40572450_TC21	0.50588	0.547883	0.000361981	0.237654	8.30289		NA	cg32211812_TC21	0.542564	0.650425	0.000356336	0.181651	19.88
NA	cg44720764_BC21	0.179089	0.233508	0.0003634	0.237654	30.3862		Alox5ap	cg43060015_BC21	0.463291	0.515166	0.000358083	0.182007	11.1972
NA	cg35022799_TC21	0.265878	0.318353	0.000363893	0.237654	19.7365		NA	cg40164838_TC21	0.250788	0.332618	0.000364464	0.182214	32.6296
Myl1	cg37032577_BC21	0.501289	0.547369	0.000368708	0.237654	9.19229		Fxyd1	cg44401314_TC21	0.245082	0.305866	0.000365375	0.182319	24.8017
Apobec2	cg34994248_BC21	0.420332	0.465369	0.00037387	0.237654	10.7147		Ncmap	cg41538097_TC21	0.793491	0.837519	0.000373822	0.182737	5.54861
Map2	cg37028513_BC21	0.543103	0.600669	0.000376794	0.237654	10.5995		Lgals7	cg44370775_TC21	0.502929	0.551208	0.000380506	0.182737	9.59948
Gtf2i	cg42874493_TC21	0.52437	0.566235	0.000380367	0.237654	7.98391		Frmd5	cg38888398_TC21	0.23868	0.320943	0.000382977	0.182737	34.4659
Syngr2	cg30249816_TC21	0.469398	0.517865	0.000384933	0.237654	10.3253		NA	cg29151116_TC21	0.371018	0.45362	0.000383581	0.182737	22.2635
Zbtb44	cg46563673_BC21	0.754201	0.821613	0.000388742	0.237654	8.93828		Epb41l2	cg28289550_TC21	0.361556	0.421336	0.000385704	0.182737	16.5343
Slc37a1	cg34829914_TC11	0.563849	0.610293	0.00039124	0.237654	8.2371		Mpp4	cg36974272_BC11	0.718699	0.660886	0.00039833	0.18314	-8.04409
Zmiz2	cg29214395_TC11	0.570635	0.627794	0.000396854	0.237654	10.0166		Smarcb1	cg28664708_BC21	0.645985	0.700792	0.000402295	0.18314	8.48438
Tex49	cg33776060_BC11	0.735186	0.683251	0.000403914	0.237654	-7.06411		Adtrp	cg31489636_TC21	0.676636	0.75121	0.000407635	0.18314	11.0214
Ccnt1	cg33776060_BC11	0.735186	0.683251	0.000403914	0.237654	-7.06411		Pex5l	cg39622198_BC21	0.545534	0.624427	0.000408277	0.18314	14.4614
Upb1	cg28658324_TC21	0.335965	0.381512	0.000422143	0.239509	13.5573		Kcnk2	cg37942174_TC21	0.380798	0.44512	0.000421259	0.18314	16.8913
Filip1l	cg34267824_TC21	0.535116	0.584522	0.000430941	0.239509	9.23281		E030025P04Rik	cg30141705_TC21	0.279818	0.331475	0.000422004	0.18314	18.4611
9930111H07Rik	cg37171714_BC11	0.632448	0.547146	0.00043326	0.239509	-13.4876		NA	cg31721348_TC21	0.361706	0.428366	0.000430857	0.18314	18.4292
Kmo	cg37807387_BC11	0.473719	0.527969	0.000440995	0.239777	11.4519		Slco3a1	cg44728892_TC21	0.391808	0.458102	0.000452217	0.185865	16.9199
Mir344d-2	cg44622380_TC11	0.480206	0.545932	0.000447367	0.240545	13.6871		Fap	cg38456209_BC21	0.243401	0.341705	0.00045488	0.186114	40.3878
Ace	cg30104877_TC21	0.465262	0.513724	0.000463211	0.240545	10.416		NA	cg42959958_TC21	0.664249	0.72968	0.000456157	0.186114	9.85027
Uqcrc1	cg47247583_BC21	0.514034	0.560056	0.000465214	0.240545	8.95312		Fam53b	cg45188277_TC21	0.388839	0.438362	0.000456324	0.186114	12.7362
Trpm1	cg44637577_BC21	0.71452	0.756769	0.000478129	0.241156	5.91287		Commd1	cg29321588_BC11	0.487935	0.541682	0.000458438	0.186114	11.0152
Ttn	cg38583040_TC21	0.586347	0.647499	0.000483452	0.241156	10.4294		A4galt	cg33599325_BC21	0.226818	0.300702	0.000464928	0.186906	32.5739
Pde4b	cg41206731_TC21	0.297058	0.340709	0.000483814	0.241156	14.6944		Aknad1	cg40175964_BC21	0.446613	0.511351	0.000464933	0.186906	14.4953
Angptl7	cg41687209_TC21	0.486427	0.539427	0.000487101	0.241156	10.8957		Bcar3	cg40264822_BC21	0.327775	0.408738	0.000474771	0.188419	24.7011
NA	cg42097506_BC21	0.556331	0.607892	0.000488567	0.241156	9.26805		Ankrd29	cg35437463_TC11	0.170378	0.212829	0.000477697	0.188419	24.9158
Sgca	cg29959106_TC21	0.473915	0.515978	0.000490724	0.241156	8.87552		5430437J10Rik	cg33029246_BC21	0.511922	0.566025	0.000483357	0.188419	10.5686
D430041D05Rik	cg38760890_BC21	0.463264	0.524246	0.000499965	0.242955	13.1634		NA	cg42155064_TC21	0.376824	0.440966	0.000494174	0.188419	17.0216
								NA	cg35874892_BC21	0.640405	0.707977	0.000499373	0.188419	10.5514

## Sheet: Table 2 1000-5000 bp
Vehicle: SC+								Tamoxifen: SC-
Gene Symbol	CpG	Sedentary Average Methylation	Running Average Methylation	P.Value	adj.P.Val	% Diff (Run vs Sed)		Gene Symbol	CpG	Sedentary Average Methylation	Running Average Methylation	P.Value	adj.P.Val	% Diff (Run vs Sed)
Gm15545	cg44511710_BC21	0.405509	0.0404642	7.56e-08	0.0196259	-90.0214		Gm31763	cg28580329_BC21	0.366833	0.479957	6.79375e-06	0.144456	30.8381
Prmt1	cg44511710_BC21	0.405509	0.0404642	7.56e-08	0.0196259	-90.0214		Pcbp2	cg33833715_TC21	0.0563214	0.12686	9.18381e-06	0.144456	125.243
Nomo1	cg44530135_BC21	0.309109	0.143236	2.31e-07	0.0199673	-53.6617		BB218582	cg38779527_TC21	0.39053	0.484641	9.81966e-06	0.144456	24.0982
Nomo1	cg44530161_BC21	0.717411	0.411887	8.4e-07	0.0522502	-42.587		Tmem100	cg29921719_BC21	0.610076	0.706915	1.56286e-05	0.144456	15.8732
Abcc6	cg44530161_BC21	0.717411	0.411887	8.4e-07	0.0522502	-42.587		NA	cg45342914_BC21	0.650305	0.724638	2.23914e-05	0.144456	11.4305
Cmtr1	cg34809397_TC11	0.612976	0.563706	7.42e-06	0.191507	-8.03775		Scn3a	cg38474239_BC21	0.23165	0.317105	2.25366e-05	0.144456	36.8897
Enc1	cg31947627_BC11	0.712589	0.6531	1.1e-05	0.210227	-8.34837		Hexim1	cg30074476_TC21	0.686056	0.770412	2.70271e-05	0.144456	12.2958
NA	cg39762212_BC11	0.515802	0.581173	1.82e-05	0.222642	12.6737		Fmod	cg37487730_TC21	0.774568	0.84387	2.80019e-05	0.144456	8.94727
Gaa	cg30273200_BC21	0.524404	0.603963	2.03e-05	0.222642	15.1713		Cdon	cg46598689_BC21	0.561642	0.641381	4.03743e-05	0.146101	14.1974
NA	cg42638901_TC21	0.538337	0.612506	2.73e-05	0.222642	13.7774		Hoxb7	cg29977861_TC21	0.255109	0.339254	4.48265e-05	0.156333	32.9836
Gm6329	cg45641704_TC21	0.449185	0.499994	2.82e-05	0.222642	11.3115		Cuedc1	cg29900140_TC21	0.286378	0.396959	6.14965e-05	0.16082	38.614
Izumo1	cg44522977_BC11	0.390177	0.325438	3.56e-05	0.222642	-16.5924		NA	cg30748852_BC21	0.746537	0.814778	6.37774e-05	0.16082	9.14101
Fgf21	cg44522977_BC11	0.390177	0.325438	3.56e-05	0.222642	-16.5924		Mir100hg	cg46640026_TC21	0.68416	0.764199	6.4036e-05	0.16082	11.6988
NA	cg34145023_TC11	0.413513	0.477175	3.95e-05	0.222642	15.3954		NA	cg46640026_TC21	0.68416	0.764199	6.4036e-05	0.16082	11.6988
Nr1i2	cg34145023_TC11	0.413513	0.477175	3.95e-05	0.222642	15.3954		NA	cg43787453_BC11	0.581937	0.50324	7.36109e-05	0.16082	-13.5234
NA	cg44498047_TC11	0.471171	0.299216	4.03e-05	0.222642	-36.4952		Ndst1	cg35790224_TC21	0.270195	0.3365	7.48739e-05	0.16082	24.5397
Nomo1	cg44530561_TC21	0.876343	0.788645	4.44e-05	0.222642	-10.0073		Il6st	cg32083172_TC21	0.719303	0.790026	7.63631e-05	0.16082	9.83207
Ube2b	cg29530158_TC11	0.202458	0.290215	4.93e-05	0.222642	43.3461		Ovgp1	cg40151731_BC21	0.515051	0.58202	7.87836e-05	0.161607	13.0022
NA	cg44447834_TC11	0.651801	0.558658	6e-05	0.225758	-14.2901		Usp2	cg46668333_BC11	0.325757	0.263352	8.26903e-05	0.161607	-19.1569
Pkdcc	cg35277144_TC21	0.405697	0.484403	6.18e-05	0.226029	19.4001		Kif14	cg37517305_TC21	0.30586	0.389515	8.61556e-05	0.161607	27.351
Zdhhc19	cg34087954_TC11	0.643327	0.578183	6.39e-05	0.228117	-10.1262		Hdac7	cg33766332_TC21	0.708477	0.795827	9.24268e-05	0.164421	12.3293
Kdelr1	cg44528191_BC21	0.839546	0.632378	7.03e-05	0.235734	-24.6762		Il16	cg44807448_BC21	0.538564	0.630966	9.5718e-05	0.164421	17.1572
NA	cg44528191_BC21	0.839546	0.632378	7.03e-05	0.235734	-24.6762		Mpp4	cg36974299_BC11	0.792856	0.736761	0.000102405	0.165437	-7.07508
Ppbp	cg42404799_BC21	0.507318	0.559372	8.08e-05	0.235734	10.2606		Gm826	cg39203760_BC21	0.813758	0.863421	0.000107574	0.165437	6.10295
Nav2	cg44560796_TC21	0.571054	0.169936	9.65e-05	0.235734	-70.2417		Rdh5	cg29167701_BC11	0.277761	0.346742	0.000112806	0.165437	24.8346
Gramd3	cg35754797_BC21	0.715684	0.79054	9.79e-05	0.235734	10.4594		Tfeb	cg34986153_TC21	0.348783	0.436941	0.000115579	0.165437	25.276
Nle1	cg29846202_TC11	0.487403	0.544791	0.000102241	0.235734	11.7743		Slc4a4	cg42390641_TC21	0.317736	0.376793	0.000116431	0.165437	18.5868
St8sia5	cg35954281_TC21	0.390463	0.456558	0.00010757	0.235734	16.9271		Pde4a	cg46488930_TC11	0.167952	0.107604	0.000122749	0.165437	-35.9318
Gm10637	cg45951659_TC21	0.612595	0.66879	0.00010825	0.235734	9.17317		NA	cg33370479_BC21	0.450498	0.515944	0.000123282	0.165437	14.5275
NA	cg28370324_BC21	0.371381	0.423108	0.000109321	0.235734	13.9283		Ahnak	cg36135219_TC21	0.049789	0.0931355	0.000128459	0.165437	87.0604
Rragd	cg40735212_BC21	0.489464	0.572542	0.000114374	0.236814	16.9732		NA	cg43384889_BC21	0.173439	0.223858	0.000136402	0.165437	29.07
Kcng2	cg35985674_TC11	0.667894	0.60802	0.00013075	0.236814	-8.96462		Zfp777	cg43384889_BC21	0.173439	0.223858	0.000136402	0.165437	29.07
Srcap	cg45134014_BC21	0.509969	0.566844	0.000135206	0.236814	11.1527		NA	cg43384889_BC21	0.173439	0.223858	0.000136402	0.165437	29.07
1700008J07Rik	cg45134014_BC21	0.509969	0.566844	0.000135206	0.236814	11.1527		NA	cg40511520_BC21	0.290519	0.368324	0.000143084	0.165437	26.7811
Zfp516	cg36016296_TC21	0.270867	0.325311	0.000138756	0.236814	20.1		Hspb8	cg42662681_TC11	0.436521	0.486529	0.00014379	0.165437	11.4561
Mir10b	cg38559215_TC21	0.408675	0.486647	0.000145481	0.236814	19.0793		Rgs8	cg37624227_TC21	0.66662	0.718639	0.000161896	0.166854	7.80332
Hoxd3	cg38559215_TC21	0.408675	0.486647	0.000145481	0.236814	19.0793		NA	cg40434439_BC21	0.087823	0.153072	0.000173616	0.168696	74.2956
Gaa	cg30273202_TC21	0.359219	0.408547	0.000147324	0.236814	13.732		Ldhd	cg46172531_TC21	0.176792	0.245735	0.000177596	0.168696	38.9967
Hspb2	cg46739466_BC21	0.433634	0.489978	0.000158661	0.236814	12.9935		Cpa2	cg43262323_TC21	0.348138	0.425053	0.000184983	0.168696	22.0932
Hspb8	cg42662681_TC11	0.427527	0.477071	0.000159887	0.236814	11.5885		NA	cg35707520_TC11	0.318129	0.423065	0.000187091	0.168696	32.9856
Tspan15	cg28542542_BC21	0.346471	0.406635	0.000164165	0.236814	17.3646		Arhgef10l	cg41613945_TC21	0.383555	0.435975	0.0001922	0.168696	13.6668
NA	cg28542542_BC21	0.346471	0.406635	0.000164165	0.236814	17.3646		Col1a1	cg29958546_TC21	0.264532	0.34297	0.000196126	0.168696	29.6518
Sik1	cg34837370_TC11	0.684393	0.618193	0.000181865	0.236814	-9.67276		Pcdhgb8	cg35617578_BC21	0.614395	0.672156	0.000202686	0.168696	9.40142
NA	cg42788541_TC21	0.645193	0.556982	0.000182156	0.236814	-13.6721		NA	cg34806283_TC21	0.616051	0.702811	0.000207792	0.168696	14.0831
NA	cg44635014_TC21	0.639749	0.518974	0.000183893	0.236814	-18.8785		1700056E22Rik	cg37890166_BC11	0.0245231	0.064036	0.000210002	0.168696	161.126
Arhgef2	cg39996298_TC21	0.442742	0.49017	0.000184705	0.236814	10.7122		Otp	cg31923926_TC21	0.109464	0.146701	0.000210306	0.168696	34.0179
Depp1	cg43888105_TC21	0.698558	0.591718	0.000187893	0.236814	-15.2944		Slc41a1	cg37461532_TC21	0.403788	0.476532	0.000215426	0.168696	18.0153
NA	cg29814888_BC21	0.538107	0.619871	0.000188896	0.236814	15.1948		NA	cg45748840_TC21	0.468097	0.532399	0.00022647	0.171823	13.7369
Smarcd2	cg30108527_BC21	0.502916	0.56713	0.000192273	0.236814	12.7685		NA	cg44666533_TC21	0.436335	0.503003	0.000236026	0.171883	15.2789
NA	cg28873957_TC21	0.483551	0.550918	0.000214276	0.237247	13.9316		NA	cg36868279_BC21	0.0889144	0.141991	0.000238469	0.171883	59.6943
Lrrfip2	cg47270249_BC21	0.354512	0.424277	0.000215595	0.237247	19.679		Pou3f3	cg36868279_BC21	0.0889144	0.141991	0.000238469	0.171883	59.6943
NA	cg31538840_BC21	0.604528	0.673718	0.000223093	0.237247	11.4453		Dab2ip	cg38280979_TC21	0.322395	0.382614	0.00024564	0.173486	18.6786
Coro2b	cg46849252_TC21	0.476149	0.530384	0.000223352	0.237247	11.3904		Mdga2	cg30735790_TC21	0.0888768	0.136313	0.000247945	0.173719	53.3725
Gm45521	cg32162476_BC11	0.425405	0.332603	0.000224101	0.237247	-21.8151		Sprtn	cg46344093_BC11	0.668335	0.610707	0.000251558	0.173719	-8.62268
Arhgap25	cg43664048_TC21	0.502565	0.55708	0.000230032	0.237654	10.8474		Eef1a2	cg39432491_BC11	0.358999	0.281023	0.000252385	0.173719	-21.7205
Raf1	cg43878643_TC21	0.533837	0.607954	0.000230486	0.237654	13.8838		NA	cg30592241_TC21	0.379698	0.439986	0.00026418	0.173719	15.8778
Sema4d	cg31590690_BC21	0.37136	0.433088	0.000234443	0.237654	16.6221		NA	cg37855655_TC21	0.466764	0.528226	0.0002674	0.173719	13.1678
Arid5b	cg28594065_TC11	0.74175	0.663156	0.00024817	0.237654	-10.5957		Dok7	cg42026634_BC21	0.361246	0.439026	0.000268838	0.173719	21.5313
Ttll7	cg40464780_BC21	0.602569	0.684259	0.000254678	0.237654	13.5569		Atp1b1	cg37711104_TC21	0.317265	0.38718	0.000269122	0.173719	22.0369
NA	cg31433975_TC21	0.356656	0.414486	0.000254998	0.237654	16.2147		Cacnb4	cg38385212_BC21	0.519199	0.58132	0.000271836	0.173719	11.9648
Ptov1	cg44509648_TC21	0.38153	0.316107	0.000264522	0.237654	-17.1474		Ugt3a1	cg33061466_BC21	0.528879	0.585568	0.000279252	0.173719	10.7188
Apol7a	cg33524047_BC11	0.416356	0.462286	0.000265118	0.237654	11.0314		Atf1	cg33802561_BC21	0.597249	0.667345	0.000284884	0.17387	11.7365
Samd8	cg32253872_BC21	0.446114	0.499012	0.000269954	0.237654	11.8575		Pcdhgb8	cg35617682_BC21	0.419877	0.484454	0.000286134	0.17387	15.38
Dusp13	cg32253872_BC21	0.446114	0.499012	0.000269954	0.237654	11.8575		Hexdc	cg30301776_TC21	0.877517	0.915479	0.000286692	0.17387	4.326
Slco2b1	cg44908106_TC11	0.752678	0.699154	0.000271297	0.237654	-7.1112		Ccnt1	cg33776059_BC11	0.691705	0.644757	0.000291028	0.173997	-6.78731
NA	cg31447387_BC21	0.728419	0.649222	0.000275203	0.237654	-10.8725		Hoxc9	cg33839170_TC21	0.484928	0.419053	0.000307223	0.175203	-13.5845
NA	cg46929756_TC21	0.38576	0.438388	0.000278741	0.237654	13.6428		NA	cg44856341_BC21	0.647798	0.709733	0.00031782	0.17621	9.5608
Capzb	cg41593779_BC21	0.476675	0.538154	0.000280787	0.237654	12.8974		4632427E13Rik	cg44856341_BC21	0.647798	0.709733	0.00031782	0.17621	9.5608
Tnnc1	cg32334409_TC21	0.582954	0.641764	0.000285926	0.237654	10.0883		Rsrp1	cg41530645_BC21	0.100156	0.154218	0.000322613	0.176793	53.9786
Nisch	cg32334409_TC21	0.582954	0.641764	0.000285926	0.237654	10.0883		Col27a1	cg40972321_TC21	0.370137	0.439551	0.000324742	0.176793	18.7536
NA	cg41539941_TC11	0.501762	0.452844	0.000290323	0.237654	-9.74933		Arhgef25	cg29143718_BC21	0.288037	0.339093	0.000334816	0.177614	17.7256
Egfem1	cg39589821_BC21	0.254237	0.318396	0.000294195	0.237654	25.2357		Ptbp1	cg28708291_BC21	0.264476	0.328276	0.00033516	0.177614	24.1233
Dysf	cg43632100_TC11	0.482873	0.530511	0.000295086	0.237654	9.86559		NA	cg28708291_BC21	0.264476	0.328276	0.00033516	0.177614	24.1233
Pms2	cg42994217_TC21	0.552391	0.618051	0.0002984	0.237654	11.8865		E130317F20Rik	cg28708291_BC21	0.264476	0.328276	0.00033516	0.177614	24.1233
NA	cg45368624_TC21	0.571513	0.645937	0.000305654	0.237654	13.0223		Slc2a4rg-ps	cg39434832_TC11	0.452552	0.494835	0.000336568	0.177863	9.34315
Myom2	cg45419855_TC21	0.573866	0.658234	0.000307333	0.237654	14.7016		NA	cg43894544_TC21	0.271392	0.220525	0.000338226	0.178369	-18.7429
Mex3a	cg39995038_BC21	0.472458	0.532272	0.000313316	0.237654	12.6601		Cdh13	cg46255036_TC21	0.582279	0.640694	0.000341033	0.178767	10.0322
Plekhb1	cg44917507_BC21	0.624012	0.689228	0.000315171	0.237654	10.451		Klhdc4	cg46296782_BC21	0.698474	0.758977	0.000350964	0.180741	8.66211
Uri1	cg23856718_TC21	0.520286	0.581941	0.000316047	0.237654	11.8501		Nsd1	cg31633312_TC21	0.616268	0.722248	0.000351623	0.180741	17.1971
Axin2	cg30139319_TC21	0.449731	0.511763	0.000316911	0.237654	13.7932		NA	cg33674520_TC21	0.301693	0.362942	0.000353159	0.180741	20.302
C1qtnf5	cg46668590_BC21	0.537985	0.599527	0.000322507	0.237654	11.4393		Cpt1b	cg33674520_TC21	0.301693	0.362942	0.000353159	0.180741	20.302
Mfrp	cg46668590_BC21	0.537985	0.599527	0.000322507	0.237654	11.4393		NA	cg32211812_TC21	0.542564	0.650425	0.000356336	0.181651	19.88
C1qtnf5	cg46668590_BC21	0.537985	0.599527	0.000322507	0.237654	11.4393		NA	cg31055244_BC11	0.364655	0.319851	0.000361665	0.182214	-12.2866
NA	cg46668590_BC21	0.537985	0.599527	0.000322507	0.237654	11.4393		Lgi4	cg44401314_TC21	0.245082	0.305866	0.000365375	0.182319	24.8017
Dnm2	cg46492731_BC21	0.548286	0.605751	0.000322803	0.237654	10.4808		Fxyd7	cg44401314_TC21	0.245082	0.305866	0.000365375	0.182319	24.8017
NA	cg42696338_BC21	0.523755	0.590238	0.000323632	0.237654	12.6936		4930500F04Rik	cg43067097_TC21	0.176716	0.242065	0.000369436	0.182737	36.9798
NA	cg31022511_TC21	0.494722	0.553739	0.000325892	0.237654	11.9293		NA	cg37948508_BC11	0.627121	0.57752	0.000371591	0.182737	-7.90925
Khk	cg41986699_TC11	0.595314	0.544337	0.000328867	0.237654	-8.563		NA	cg45493983_BC21	0.714074	0.780121	0.00037457	0.182737	9.24927
NA	cg30184228_TC21	0.472284	0.520262	0.000343758	0.237654	10.1588		NA	cg44021929_BC21	0.404082	0.469848	0.000378703	0.182737	16.2753
Plpp3	cg41229065_BC21	0.484305	0.555935	0.000354114	0.237654	14.7902		Foxd2	cg41303162_BC21	0.254774	0.350884	0.000379683	0.182737	37.7238
Tnni2	cg45283624_TC21	0.492671	0.543897	0.000357236	0.237654	10.3976		Atf5	cg44508692_BC21	0.498806	0.549706	0.000379752	0.182737	10.2043
Tfeb	cg34986153_TC21	0.356882	0.436426	0.000360722	0.237654	22.2888		Fdx1	cg46749032_BC21	0.551033	0.61919	0.000379907	0.182737	12.3691
NA	cg42498181_TC21	0.426673	0.48579	0.000366952	0.237654	13.8553		NA	cg45919716_BC21	0.384022	0.466342	0.000381025	0.182737	21.4361
Nfatc3	cg46106444_BC11	0.759876	0.707926	0.000368847	0.237654	-6.83673		Trps1	cg33324690_BC21	0.592248	0.6642	0.000383903	0.182737	12.1489
Zc3h12a	cg41403184_BC11	0.461705	0.393517	0.000378087	0.237654	-14.7688		Epb41l2	cg28289550_TC21	0.361556	0.421336	0.000385704	0.182737	16.5343
Syngr2	cg30249816_TC21	0.46352	0.517865	0.000384933	0.237654	11.7243		NA	cg29979455_BC21	0.583146	0.668219	0.000387342	0.182737	14.5886
Gm20750	cg39756523_TC11	0.664466	0.715387	0.000387682	0.237654	7.66352		NA	cg39757962_TC21	0.427991	0.491256	0.000388559	0.182813	14.7817
Pum2	cg30352294_BC11	0.525838	0.587946	0.000388996	0.237654	11.8113		NA	cg46267070_TC21	0.347018	0.412834	0.000396251	0.18314	18.9663
Gfod1	cg31504019_TC21	0.477243	0.532862	0.000390201	0.237654	11.6542		Mpv17	cg41989920_BC21	0.319583	0.39085	0.000401397	0.18314	22.3
Slc37a1	cg34829914_TC11	0.563144	0.610293	0.00039124	0.237654	8.37257		Smarcb1	cg28664708_BC21	0.645985	0.700792	0.000402295	0.18314	8.48438
NA	cg39054589_TC21	0.773626	0.822211	0.000392023	0.237654	6.28015		NA	cg34005350_BC21	0.504192	0.43874	0.000402949	0.18314	-12.9815
Zmiz2	cg29214395_TC11	0.564837	0.627794	0.000396854	0.237654	11.1459		NA	cg36515057_BC21	0.646958	0.701786	0.000404926	0.18314	8.47471
Ksr1	cg29808043_TC21	0.50979	0.557089	0.00040057	0.237654	9.27815		NA	cg40893508_TC11	0.42639	0.395115	0.000405418	0.18314	-7.33492
Ppp1ccb	cg42740982_TC21	0.361456	0.425098	0.000402755	0.237654	17.6072		NA	cg31489636_TC21	0.676636	0.75121	0.000407635	0.18314	11.0214
Ccnt1	cg33776060_BC11	0.740236	0.683251	0.000403914	0.237654	-7.69818		Tex2	cg30112415_TC21	0.449716	0.538856	0.00041031	0.18314	19.8213
Zfp608	cg35743694_BC21	0.712846	0.759144	0.000405357	0.237964	6.49477		Eif4ebp1	cg45515902_TC11	0.329177	0.378508	0.000415178	0.18314	14.9863
NA	cg31046208_BC21	0.458128	0.509572	0.000408404	0.238532	11.2292		NA	cg39663801_TC21	0.595342	0.672983	0.000424519	0.18314	13.0414
Upb1	cg28658324_TC21	0.332487	0.381512	0.000422143	0.239509	14.7451		NA	cg42509460_TC21	0.467516	0.556401	0.000432597	0.18314	19.0123
Ctr9	cg44989105_BC11	0.171134	0.235293	0.000426124	0.239509	37.4903		Palld	cg45753417_TC21	0.686403	0.749866	0.000433326	0.18314	9.24571
NA	cg44989105_BC11	0.171134	0.235293	0.000426124	0.239509	37.4903		Spsb1	cg41709878_BC21	0.647434	0.722591	0.000434375	0.18314	11.6084
Fam83e	cg44525212_BC21	0.544381	0.629303	0.00042837	0.239509	15.5997		NA	cg30526499_BC21	0.296951	0.361702	0.000444213	0.183831	21.8051
Sphk2	cg44525212_BC21	0.544381	0.629303	0.00042837	0.239509	15.5997		Tbrg4	cg29217604_TC21	0.0493575	0.104582	0.000465212	0.186906	111.886
NA	cg43884221_BC21	0.670678	0.75618	0.00043113	0.239509	12.7485		Snora5c	cg29217604_TC21	0.0493575	0.104582	0.000465212	0.186906	111.886
NA	cg44994708_TC21	0.408967	0.463569	0.000435005	0.239645	13.3511		Cmklr1	cg42615577_TC21	0.469393	0.536639	0.000489303	0.188419	14.3261
Lmod1	cg37502934_BC11	0.613031	0.679441	0.00044184	0.239777	10.833		Nlrc5	cg46025339_BC21	0.447107	0.50926	0.00049219	0.188419	13.901
NA	cg44622380_TC11	0.476233	0.545932	0.000447367	0.240545	14.6354		Foxn3	cg31004684_BC11	0.844868	0.88359	0.000494227	0.188419	4.58326
Mir344d-1	cg44622380_TC11	0.476233	0.545932	0.000447367	0.240545	14.6354
NA	cg34956211_TC11	0.710693	0.633947	0.000452594	0.240545	-10.7988
Zfp532	cg35841750_TC11	0.47159	0.548767	0.000454413	0.240545	16.3652
Asphd2	cg42598201_BC21	0.447275	0.511657	0.000461663	0.240545	14.3942
Dram1	cg28807197_BC21	0.418777	0.464542	0.000462017	0.240545	10.9284
Ace	cg30104877_TC21	0.457609	0.513724	0.000463211	0.240545	12.2625
NA	cg33173743_TC21	0.52343	0.574999	0.000474441	0.241156	9.85205
Cdh13	cg46255036_TC21	0.578144	0.634643	0.000481821	0.241156	9.77251
Rps11	cg44514565_BC11	0.844814	0.895287	0.000486589	0.241156	5.9744
Snord35b	cg44514565_BC11	0.844814	0.895287	0.000486589	0.241156	5.9744
NA	cg42097506_BC21	0.554739	0.607892	0.000488567	0.241156	9.58161
Sgca	cg29959106_TC21	0.469328	0.515978	0.000490724	0.241156	9.93975
Trpm4	cg44517803_BC21	0.312698	0.370032	0.000493517	0.24207	18.3351
Tanc1	cg38430118_TC21	0.518969	0.589947	0.000499572	0.242955	13.6767
D430041D05Rik	cg38760890_BC21	0.448675	0.524246	0.000499965	0.242955	16.8431
